# Supplementary material for: Coronavirus disease (COVID-19): a scoping review
Source: Euro Surveill. 2020 Apr 16;25(15):2000125. doi: 10.2807/1560-7917.ES.2020.25.15.2000125 (PMC7175649; doi:10.2807/1560-7917.ES.2020.25.15.2000125)
Supplement: Supplementary Table S2 [file 20-00125_LV_SupplementaryTableS2.xlsx]

## Sheet: Sheet1
Supplementary Table S2 Data extraction table
"This supplementary material is hosted by Eurosurveillance as supporting information alongside the article [Coronavirus disease (COVID-19): a scoping review], on behalf of the authors, who remain responsible for the accuracy and appropriateness of the content. The same standards for ethics, copyright, attributions and permissions as for the article apply. Supplements are not edited by Eurosurveil…
No.	Title	Type of article/study	First author	Whether peer-reviewed or not	Journal	Publication or posted date	First author’s country (or international organisation)	Topic	Main finding
Guidance/guideline or consensus statement (n=56)
1	新型冠状病毒感染医院内防控的华西紧急推荐	Guidelines & Consensus	李舍予 等	Y	中国循证医学杂志	2020-01-30	China	prevention & control	针对新型冠状病毒感染流行期间医院内防控的7个关键临床问题，结合循证医学证据和临床及管理经验，制定推荐意见，并结合临床实际进行解读
2	新型冠状病毒(2019-nCoV)感染的肺炎诊疗快速建议指南(标准版)	Guidelines & Consensus	靳英辉 等	Y	Med J Chin PLA	2020-01-30	China	diagnosis & treatment	本指南的制定希望能够从疾病流行病学、病因学、诊断、治疗、护理、医院感染控制等方面给临床医生、社区居民等提供医疗护理及居家照护的相关指导。
3	Interim Laboratory Biosafety Guidelines for Handlingand Processing Specimens Associated with 2019 NovelCoronavirus (2019-nCoV)	Guidelines & Consensus	N/A	N	N/A	2020-01-17	US CDC	【others】Laboratory	实验室生物安全
4	Novel Coronavirus 2019 (2019-nCoV) CDNA National Guidelines for Public Health Units	Guidelines & Consensus	N/A	N	N/A	2020-01-27	CDNA(Communicatable Diseases Network Australia)/Australia	【others】comprehensive	surveillance, infection control, laboratory testing and contact management for 2019-nCoV
5	Surveillance case definitions for human infection with novel coronavirus (nCoV)	Guidelines & Consensus	N/A	N	N/A	2020-01-15	WHO	surveillance & screening	新型冠状病毒（nCoV）的监测
6	Home care for patients with suspected novel coronavirus (nCoV) infection presenting with mild symptoms and management of contacts	Guidelines & Consensus	N/A	N	N/A	2020-02-04	WHO	【others】caring	患有轻度症状或与疑似患者接触后的家庭护理
7	Infection prevention and control during health care when novel coronavirus (nCoV) infection is suspected	Guidelines & Consensus	N/A	N	N/A	2020-01-25	WHO	prevention & control	怀疑新冠感染的医疗保健过程中的感染防控
8	Global Surveillance for human infection with novel coronavirus (2019-nCoV)	Guidelines & Consensus	N/A	N	N/A	2020-01-31	WHO	surveillance & screening	新冠感染的全球监测
9	Advice on the use of masks the community, during home care and in health care settings in the context of the novel coronavirus (2019-nCoV) outbreak	Guidelines & Consensus	N/A	N	N/A	2020-01-29	WHO	management	口罩使用建议
10	Clinical management of severe acute respiratory infection when novel coronavirus (2019-nCoV) infection is suspected	Guidelines & Consensus	N/A	N	N/A	2020-01-28	WHO	management	怀疑新冠感染的时候，严重急性呼吸道感染的管理
11	National capacities review tool for a novel coronavirus (nCoV)	Guidelines & Consensus	N/A	N	N/A	2020-01-10	WHO	others	新冠病毒感染的国家能力审查工具
12	Risk communication and community engagement (RCCE) readiness and response to the 2019 novel coronavirus (2019-nCoV)：interim guidance V2	Guidelines & Consensus	N/A	N	N/A	2020-01-26	WHO	prevention & control	The objective of this document is to provide actionable guidance for countries to implement effective RCCE strategies
13	Interim Guidance for Healthcare Professionals	Guidelines & Consensus	N/A	N	N/A	2020-01-31	US CDC	prevention & control	1.Criteria to Guide Evaluation of Patients Under Investigation (PUI) for 2019-nCoV;2.Recommendations for Reporting, Testing, and Specimen Collection;3.Interim Healthcare Infection Prevention and Control Recommendations for Patients
14	Interim Guidelines for Collecting, Handling, and Testing Clinical Specimens from Patients Under Investigation (PUIs) for 2019 Novel Coronavirus(2019-nCoV)	Guidelines & Consensus	N/A	N	N/A	2020-01-17	US CDC	【others】Laboratory	Interim Guidelines for Collecting, Handling, and Testing Clinical Specimens
15	Interim Infection Prevention and Control Recommendations for Patients with Known or Patients Under Investigation for 2019 Novel Coronavirus (2019-nCoV) in a Healthcare Setting	Guidelines & Consensus	N/A	N	N/A	2020-01-28	US CDC	prevention & control	Interim Infection Prevention and Control Recommendations for Patients with Known or Patients Under Investigation for 2019 Novel Coronavirus (2019-nCoV) in a Healthcare Setting
16	Interim Clinical Guidance for Management of Patients with Confirmed 2019 Novel Coronavirus (2019-nCoV) Infection	Guidelines & Consensus	N/A	N	N/A	2020-01-30	US CDC	management	Management of Patients with Confirmed 2019 Novel Coronavirus (2019-nCoV) Infection
17	Interim Guidance for Implementing Home Care of People Not Requiring Hospitalization for 2019 Novel Coronavirus (2019-nCoV)	Guidelines & Consensus	N/A	N	N/A	2020-01-31	US CDC	【others】caring	1.Assess the Suitability of the Residential Setting for Home Care;2.Provide Guidance for Precautions to Implement during Home Care
18	Interim Guidance for Preventing 2019 Novel Coronavirus (2019-nCoV) from Spreading to Others in Homes and Communities	Guidelines & Consensus	N/A	N	N/A	2020-01-29	US CDC	prevention & control	Interim Guidance for Preventing 2019 Novel Coronavirus (2019-nCoV) from Spreading to Others in Homes and Communities
19	2019新型冠状病毒感染的肺炎疫源地消毒措施	Guidelines & Consensus	魏秋华 等	Y	Chinese Journal of Disinfection	2020-01-29	China	prevention & control	肺炎疫源地消毒措施
20	北京协和医院关于“新型冠状病毒感染的肺炎”诊疗建议方案（V2.0）	Guidelines & Consensus	李太生 等	Y	Medical Journal of Peking Union Medical College Hospital	2020-01-30	China	diagnosis & treatment	北京协和医院关于“新型冠状病毒感染的肺炎”诊疗建议方案
21	河南省新型冠状病毒(2019-nCoV)感染孕产妇管理策略建议	Guidelines & Consensus	王新燕等	Y	郑州大学学报(医学版)	2020-01-30	China	management	河南省新型冠状病毒( 2019-nCoV) 感染孕产妇管理策略建议
22	基于武汉新型冠状病毒肺炎快速传播的应对措施	Guidelines & Consensus	欧阳芬等	Y	Chinese general practice nursing	2020-01-31	China	prevention & control	基于武汉新型冠状病毒肺炎快速传播的应对措施
23	新型冠状病毒(2019-nCoV)肺炎中医临床特征与辨证治疗初探	Guidelines & Consensus	王玉光等	Y	中医杂志	2020-01-29	China	diagnosis & treatment	新型冠状病毒（2019-nCoV）肺炎中医临床特征与辨证治疗
24	新型冠状病毒感染的肺炎诊疗快速指南（第三版）	Guidelines & Consensus	陈韬等	Y	医药导报	2020-01-30	China	diagnosis & treatment	现根据临床对特殊人群诊疗的需求及诊疗方法进展再次更新（第三版），供临床诊治参考
25	新型冠状病毒感染的流行、医院感染及心理预防	Guidelines & Consensus	王 琛等	Y	Chinese general practice nursing	2020-01-31	China	prevention & control	新型冠状病毒感染的流行、医院感染及心理预防
26	The next big threat to global health? 2019 novel coronavirus (2019-nCoV): What advice can wegive to travellers? – Interim recommendations January 2020, from the Latin-American society forTravel Medicine (SLAMVI)	Guidelines & Consensus	N/A	Y	Travel Medicine and Infectious Disease	2020-01-30	Latin-American society for Travel Medicine (SLAMVI)	【others】traveller	there are some key considerations and recommendations for travelers to Southeast Asia, especially China, and other affected areas that should be considered.
27	Diagnosis and treatment recommendations for pediatric respiratory infection caused by the 2019 novel coronavirus	Guidelines & Consensus	Zhi‐Min Chen	Y	World Journal of Pediatrics	2020-02-05	China	diagnosis & treatment	Diagnosis and treatment recommendations for pediatric respiratory infection caused by the 2019 novel coronavirus
28	儿童消化内镜中心应对新型冠状病毒感染的防控方案（试行）	Guidelines & Consensus	中华医学会儿科学分会消化学组	Y	中华儿科杂志	2020-02-02	China	prevention & control	儿童消化内镜中心应对新型冠状病毒感染的防控方案
29	妊娠期与产褥期新型冠状病毒感染专家建议	Guidelines & Consensus	中国医师协会妇产科医师分会母胎医师专业委员会	Y	中华围产医学杂志	2020-02-04	China	management	妊娠期与产褥期新型冠状病毒感染专家建议
30	新生儿科2019新型冠状病毒感染防控专家建议	Guidelines & Consensus	中国医师协会新生儿科医师分会	Y	中华围产医学杂志	2020-02-04	China	prevention & control	新生儿科2019新型冠状病毒感染防控专家建议
31	武汉 2019 新型冠状病毒(2019-nCoV)肺炎的临床影像学特征初探	Guidelines & Consensus	管汉雄等	Y	放射学实践Radiologic Practice	2020-02-03	China	diagnosis & treatment	ThehighresolutionCTfindingsofthe２０１９ＧnCoVＧpneumonia
32	新型冠状病毒感染性肺炎抗病毒药物合理使用与药学监护	Guidelines & Consensus	边原等	Y	医药导报Herald of Medicine	2020-02-03	China	management	formulating the key points for the rational use and pharmaceutical care of antiviral drugs for novel coronavirus pneumonia
33	放射科应对新型冠状病毒感染疫情期间 病人检查流程及医务人员防护	Guidelines & Consensus	何志芳等	Y	护理研究CHINESE NURSING RESEARCH	2020-02-03	China	prevention & control	Examination procedure of patients during the outbreak of 2019 novel coronavirus infection and protective measures for medical care personnels in radiology department
34	大型综合医院发热门诊新型冠状病毒感染预检分诊管理实践	Guidelines & Consensus	张 丹等	Y	护理研究CHINESE NURSING RESEARCH	2020-02-03	China	management	Practice on precheck and triage management for novel coronavirus infection in fever clinics in large general hospitals
35	医院血液净化中心应对2019新型冠状病毒感染肺炎的管理实践	Guidelines & Consensus	王李胜	Y	全科护理	2020-02-03	China	management	Combining 4S (simple, safe, satisfy, save) respiratory rehabilitation content to provide feasible respiratory rehabilitation guidelines for patients with pneumonia caused by 2019-ncov
36	新型冠状病毒感染的肺炎患者4S呼吸康复指引	Guidelines & Consensus	杨峰	Y	Chinese Journal of Tuberculosis and Respiration	2020-02-01	China	management	医院血液净化中心应对2019新型冠状病毒感染肺炎的管理
37	中华医学会肾脏病学分会关于血液净化中心（室）新型冠状病毒感染的防控建议（试行第1版）	Guidelines & Consensus	陈江华等	Y	中华肾脏病杂志	2020-02-02	china	prevention & control	pay attentation to protect the clinical workers,patients and their familys who accompany them in the hospital. Disinfection isolation and triage of patients are important
38	儿童血液净化中心新型冠状病毒感染防控建议（试行第1版）	Guidelines & Consensus	沈茜等	Y	中华肾脏病杂志	2020-02-02	china	prevention & control	If the child has fever or respiratory symptoms, inform the staff of the blood purification center in time;Blood purification center articles strict disinfection;Medical staff should have level 3 protection
39	新型冠状病毒感染疫情的社区防控	Guidelines & Consensus	刘素珍等	Y	中国胸心血管外科临床杂志	2020-02-05	china	prevention & control	新型冠状病毒感染疫情的社区防控
40	2019-nCoV病毒感染流行期间儿童分级防控建议	Guidelines & Consensus	应艳琴等	Y	中国儿童保健杂志	2020-02-05	china	prevention & control	Graded prevention and control of children
41	新型冠状病毒（2019-nCoV）感染的肺炎的影像学检查与感染防控的工作方案	Guidelines & Consensus	雷子乔 等	Y	Journal of Clinical Radiology	2020-02-06	China	prevention & control	2019-nCov work plan for imaging examination of pneumonia and infection prevention and control
42	针对新型冠状病毒感染患者的雾化吸入治疗的建议	Guidelines & Consensus	倪忠 等	Y	Chinese Journal of Respiratory and Critical Care Medicine	2020-02-06	China	diagnosis & treatment	For patients with lung lesions, compared with other administration methods, nebulized administration can achieve higher local drug concentration and reduce systemic adverse effects.
43	新型冠状病毒感染病例院前急救转运方案	Guidelines & Consensus	中华医学会急诊分会院前急救学组	Y	中华急诊医学杂志	2020-01-25	China	diagnosis & treatment	新型冠状病毒感染病例院前急救转运方案
44	可疑呼吸道传染性疾病急诊医学科应对方案	Guidelines & Consensus	中华医学会急诊医学分会感染学组	Y	中华急诊医学杂志	2020-01-25	China	diagnosis & treatment	可疑呼吸道传染性疾病急诊医学科应对方案
45	新型冠状病毒感染的肺炎影像学诊断指南（2020第一版）	Guidelines & Consensus	中华医学会放射学分会传染病学组	Y	医学新知​	2020-01-29	China	diagnosis & treatment	Imaging diagnosis of pneumonia caused by novel coronavirus
46	对耳鼻咽喉头颈外科医务人员防护新型冠状病毒感染的建议	Guidelines & Consensus	徐凯	Y	中华耳鼻咽喉头颈外科杂志	2020-02-01	China	prevention & control	对耳鼻咽喉头颈外科医务人员防护新型冠状病毒感染的建议
47	疑似新型冠状病毒感染的肺炎新生儿在新生儿重症监护病房的护理经验	Guidelines & Consensus	李 娜等	Y	New Medicine	2020-02-02	China	【others】caring	Introduced the nursing experience of pneumonia neonates with suspected novel coronavirus infection was
48	口腔颌面外科新型冠状病毒感染预防的应急护理管理	Guidelines & Consensus	彭雪等	Y	Nursing Research	2020-02-01	China	management	The management, training and preventive measures of the new coronavirus infection should be taken by the medical staff of oral and maxillofacial surgery
49	新型冠状病毒感染流行期间 NICU 的应急准备方案	Guidelines & Consensus	王建辉 等	Y	Chin J Contemp Pediatr	2020-02-02	China	management	NICU 的应急准备方案
50	围产新生儿新型冠状病毒感染防控管理预案（第一版）	Guidelines & Consensus	史源 等	Y	Chin J Contemp Pediatr	2020-02-02	China	prevention & control	围产新生儿新型冠状病毒感染防控管理预案
51	湖北省儿童新型冠状病毒感染诊疗建议（试行第一版）	Guidelines & Consensus	赵东赤 等	Y	Chin J Contemp Pediatr	2020-02-02	China	diagnosis & treatment	儿童新型冠状病毒感染诊疗建议
52	基层血液净化中心（室）新型冠状病毒感染防控建议	Guidelines & Consensus	中华医学会《中华全科医师杂志》编辑委员会	Y	Chinese Journal of General Practitioners	2020-02-04	China	prevention & control	Recommendations for the prevention and control of new coronavirus infections in maintenance hemodialysis for reference by blood purification centers (rooms)
53	Update and Interim Guidance on Outbreak of 2019 Novel Coronavirus (2019-nCoV) in Wuhan, China	Guidelines & Consensus	CDC	N	Health Alert Network	2020-01-17	US	prevention & control	guidance for evaluation of patients, prevention and infection control guidance
54	Update and Interim Guidance on Outbreak of 2019 Novel Coronavirus (2019-nCoV)	Guidelines & Consensus	CDC	N	Health Alert Network	2020-02-01	US	prevention & control	guidance for clinicians caring for patients, evaluation and testing of patients, prevention and control
55	Public health management of persons having had contact with novel coronavirus cases in the European Union	Guidelines & Consensus	欧洲疾病预防控制中心	N	/	2020-01-30	Sweden	management	This document aims to provide guidance for EU/EEA public health authorities on the management of persons having had contact with novel coronavirus cases.
56	Infection prevention and control for the care of patients with 2019-nCoV in healthcare settings	Guidelines & Consensus	欧洲疾病预防控制中心	N	/	2020-02-02	Sweden	prevention & control	guidance to EU/EEA healthcare facilities and healthcare providers on infection prevention and control measures during the management of suspected and confirmed cases of 2019-nCoV infection.
Review (n=39)
57	Coronaviruses: genome structure, replication, and pathogenesis	Review	Chen et al.	Y	Journal of Medical Virology	2020-01-22	China	【SARS-CoV-2 characteristics】	brief introduction of the general features of coronaviruses and describe various diseases caused by different coronaviruses in humans and animals
58	Coronavirus Infections and Immune Responses	Review	Li et al.	Y	Journal of medical virology	2020-01-25	China	molecular biology	provide an update on CoV infections and relevant diseases, particularly the host defense against CoV-induced inflammation of lung tissue, as well as the role of the innate immune system in pathogenesis and clinical treatment.
59	Recent advances in the detection of respiratory virus infection in humans	Review	Naru Zhang et al	Y	Journal of medical virology	2020-01-15	China	diagnosis & treatment	summarize currently available and novel emerging diagnostic methods for the detection of common respiratory viruses
60	冠状病毒的致病性及防控	Review	闻玉梅 等	Y	微生物与感染	2020-01-15	China	【SARS-CoV-2 characteristics】	本文简要介绍了近年来出现的新冠状病毒并提出防控建议。
61	洛匹那韦 / 利托那韦（LPV/r）用于 2019 新型冠状病毒肺炎的治疗可能性：基于既往冠状病毒肺炎研究的快速系统评价	Review	江华 等	Y	中华急诊医学杂志	2020-01-26	China	drug related	本研究旨在系统评价基于既往冠状病毒肺炎的研究，进而探索洛匹那韦 / 利托那韦（LPV/r）用于 2019 新型冠状病毒肺炎的临床可行性
62	冠状病毒的抵抗力与消毒	Review	张文福 等	Y	Chinese Journal of Disinfection	2020-01-30	China	prevention & control	介绍冠状病毒在各种环境中 的抵抗力与消毒技术
63	The Novel Coronavirus: A Bird's Eye View	Review	Parham Habibzadeh	Y	The international Journal of occupational and environmental mediicne	2020-02-05	Iran	【clinical features】	we present on an overview of the currently available information on the pathogenesis, epidemiology, clinical presentation, diagnosis, and treatment of this virus.
64	Persistence of coronaviruses on inanimate surfaces and its inactivation with biocidal agents	Review	Günter Kampf	Y	Journal of Hospital Infection	2020-02-06	German	【SARS-CoV-2 characteristics】	We therefore reviewed the literature on all available information about the persistence of human and veterinary coronaviruses on inanimate surfaces as well as inactivation strategies with biocidal agents used for chemical disinfection, e.g. in healthcare facilities. The analysis of 22 studies reveals that human coronaviruses such as Severe Acute Respiratory Syndrome (SARS) coronavirus, Middle Eas…
65	Pathogenicity and transmissibility of 2019-nCoVdA quick overview and comparison with other emerging viruses	Review	Jieliang Chen	Y	Microbes and Infection	2020-02-04	China	transmissibility	A zoonotic coronavirus, tentatively labeled as 2019-nCoV by the World Health Organization (WHO), has been identified as the causative agent of the viral pneumonia outbreak in Wuhan, China, at the end of 2019. The transmissibility of 2019-nCoV is still debated and needs to be further assessed. To avoid the 2019-nCoV outbreak turning into an epidemic or even a pandemic and to minimize the mortality…
66	Novel coronavirus is putting the whole world on alert	Review	S Khan, et al.	Y	Journal of Hospital Infection	2020-01-29	China	lessons & challenges	It summarizes the emergence of the new crown in 2019, and the challenges of epidemic spread and prevention and control
67	Novel coronavirus infection during the 2019–2020 epidemic: preparing intensive care units—the experience in Sichuan Province, China	Review	Xuelian Liao,et al.	Y	Intensive Care Med	2020-02-05	China	prevention & control	introduces the experience of hospital preparation and protective measures for critically ill patients in sichuan province
68	姜良铎从“气不摄津”认识新型冠状病毒肺炎	Review	杨华升	Y	中医杂志	2020-02-03	China	traditional Chinese medicine	提出 “气不摄津”是其关键病机，气不摄津则肺中阴液化为痰湿，呈痰湿内阻、气阴外脱 之危局。病位在肺，治疗关键即顾护胸中大气，强调早予补气之品；湿邪化燥毒邪上受，不可按中焦湿热病 施治；慎用下法，血分药不可用之过早；顾护心肺之阳，慎用辛温重剂；若不出现内闭外脱之危侯，湿热可 分消走泄以缓图。
69	新型冠状病毒的社区防控策略	Review	李东	Y	医药导报Herald of Medicine	2020-02-03	China	prevention & control	provide suggestion and guidance for preventing further infection outbreak in community
70	提高对新型冠状病毒感染诊治的认识	Review	沈银忠	Y	中华传染病杂志	2020-02-04	China	diagnosis & treatment	提高门诊分新型冠状病毒感染诊和早期识别能力、加强医院感染的防控、提高重症患者的综合救治能力，以及加强临床研究是应对 nCoV 感染疫情的关键。
71	科学认识和科学管理是防控和救治新型冠状病毒肺炎的关键	Review	高占成	Y	Chinese Journal of Tuberculosis and Respiration	2020-02-01	China	management	Scientific understanding of the clinical characteristics and scientific management of the source of infection is the key to prevention and treatment of new coronavirus pneumonia
72	2019新型冠状病毒抗病毒治疗有药可期	Review	李辉等	Y	Chinese Journal of Tuberculosis and Respiration	2020-02-03	China	drug related	The drugs that have been shown to be effective include: radesivir,lopinavir/ritonavir, lopinavir/ritonavir combined with interferon - antibodies, convalescence plasma, and monoclonal antibodies. However, further clinical trials are needed to confirm the efficacy and safety.
73	新型冠状病毒肺炎患者的早期识别和病情评估	Review	周灵等	Y	Chinese Journal of Tuberculosis and Respiration	2020-02-05	China	diagnosis & treatment	Fever, cough, myalgia, weakness, dyspnea and other symptoms and imaging findings may be helpful for the early identification of new coronavirus pneumonia. At the same time, the rate of disease progression, fever, CT manifestations, hypoxia degree, age, basic diseases, and laboratory indicators can be used to evaluate the severity of the new coronavirus pneumonia.
74	上海社区防控“非典”经验对武汉冠状病毒肺炎控制启迪	Review	鲍勇	Y	世界最新医学信息文摘	2020-02-05	china	prevention & control	Experience gained from the prevention and control of SARS in 2003: community joint prevention is the focus of prevention and control
75	新型冠状病毒感染性肺炎流行期间综合医院门诊管理探讨	Review	熊彬	Y	重庆医学	2020-02-06	China	management	新型冠状病毒感染性肺炎流行期间综合医院门诊管理
76	新型冠状病毒感染的肺炎的中医认识与思考	Review	苗青	Y	中医杂志	2020-02-06	China	traditional Chinese medicine	新型冠状病毒感染的肺炎属于中医学 “湿毒疫”范畴，病位在肺，是疫疠之邪夹 “湿”伤肺而及 于全身，可伤及营血，逆传心包，气阴两虚。对早期轻症者、逐渐化热者、重症者、病情危重者、恢复期患 者分别采用祛湿宣肺，清气分湿热、清热泻肺、凉血化瘀、扶正泻实、调理阴阳为治则，显示出中医药在新 型冠状病毒肺炎治疗中的重要作用
77	基于中医药超分子“气析”理论探讨抗新型冠状病毒药物的研究策略	Review	贺福元 等	Y	Chinese Traditional and Herbal Drugs	2020-02-06	China	traditional Chinese medicine	the strategy of anti-coronavirus drug developing should be put forward on base of the impact of biological supramolecular “imprinting template” and “qi chromatography”
78	中医药防治新型冠状病毒感染的肺炎各地诊疗方案综合分析	Review	郑文科 等	Y	Journal of Traditional Chinese Medicine	2020-02-06	China	traditional Chinese medicine	The prevention phase is mainly based on Yipingfengsan, etc., while the treatment phase is mainly based on clearing heat, dampness, detoxification and rescuing, and the recovery phase is mainly based on nourishing qi and nourishing yin.
79	从“湿毒夹燥”谈湖南新型冠状病毒感染的肺炎的中医特点及防治	Review	范伏元 等	Y	Journal of Traditional Chinese Medicine	2020-02-06	China	traditional Chinese medicine	Summarize the pathogenesis, pathogenesis characteristics and syndrome differentiation of TCM, and propose a staged treatment plan
80	新型冠状病毒（2019-nCoV）感染的肺炎临床特征及影像学表现	Review	史河水 等	Y	Journal of Clinical Radiology	2020-02-06	China	【clinical features】	以双肺胸膜下分布为主，可伴空气支气管征、小叶间隔增厚和 胸膜增厚。极少数或少数伴胸腔积液或淋巴结肿大。基于病理分期的新型冠状病 毒性肺炎可分为早期、进展期与重症期 3 期
81	试析从寒疫论治新型冠状病毒 (2019-nCoV) 感染的肺炎	Review	范逸品 等	Y	Journal of Traditional Chinese Medicine	2020-02-06	China	traditional Chinese medicine	主要病位在肺，其次在卫表、脾胃；病因是伏燥 在先，寒或湿寒居后，而气候失时，燥热湿寒的时空环境产生的疫毒邪气错综其中，与伏燥和寒邪或湿寒邪 气夹杂而居于首要地位；主要病机为疫毒湿寒与伏燥搏结，壅塞肺胸，损伤正气，导致气机痹阻，升降失 常，元气虚衰；病机特点为毒、燥、湿、寒、虚、瘀。治疗分为初期、中期、危重期及恢复期四期进行辨证 论治，提出首要治法为辟秽解毒，谨守病机，随证治之，同时要及时运用活血化瘀、通腑攻下和补益正气等 方法，起到对疾病 “截断扭转”的作用
82	新型冠状病毒(2019-nCoV)感染的肺炎社会协同防治证据简报:公众对非药物防治呼吸道传染疾病的认识及对策研究	Review	宫荣荣 等	Y	New Medicine	2020-02-05	China	prevention & control	非药物防治传染病措施进行检索、提取、证据分级、分析，最后从个人 层面、社会层面、国家层面提出政策建议
83	新型冠状病毒（2019-nCoV）肺炎中医临床特征与辨证治疗初探	Review	王玉光	Y	中医杂志	2020-01-29	China	traditional Chinese medicine	大部分患者以身热不扬、咳嗽、乏力、纳差、舌苔厚腻为主要症状，根据采集的四诊信息，审症求因，研判核心病机，认为 2019-nCoV 感染肺炎属于瘟疫范畴，主要病性为湿毒，可称之为湿毒疫。病位在肺脾，基本病机特点为“湿、毒、瘀、闭”。本病需要与当令的时行感冒、风温、冬温等病证相鉴别。根据疾病传变规律，可分四个阶段辨治：早期、进展期、极期（危重期）、恢复期。大部分病例以早期、进展期为主，为本病的顺传（正局），极度乏力、喘憋、咯血等症状提示病情将逆传加重，肺之化源绝而喘脱，为本病的逆传和变局。治则治法拟为辟秽化浊，以祛邪为第一要义，以分消湿热、宣畅气机为主，把住早期、进展期治疗是减少危重症、降低病死率的关键
84	法定乙类传染病——新型冠状病毒（2019-nCov）感染的肺炎	Review	李 莉等	Y	医学新知	2020-01-29	China	【clinical features】	It focuses on the pathology and radiology manifestations of SARS, and the principles of management of 2019-nCoV infected pneumonia.
85	基层医院应对 2019 新型冠状病毒感染的护理人力资源管理	Review	陈 秋 香	Y	护理研究	2020-02-01	China	【others】human resource	基层医院应对 2019 新型冠状病毒感染的护理人力资源管理
86	新型冠状病毒感染的肺炎传播期间武汉“污名化”现象成因及其对策初探	Review	刘宏宇	Y	New Medicine	2020-02-01	China	【others】the causes and countermeasures of Wuhan "stigma”	从国家层面、社区和社会组织层面、民众层面提出在此次疫情中更为具体的解决措施
87	从五运六气辨识与防治新型冠状病毒感染所致肺炎	Review	周铭心	Y	Journal of Chinese Medicine	2020-01-29	China	traditional Chinese medicine	Classification of novel coronavirus in traditional Chinese medicine and treatment of each stage of the prescription
88	自制防护面屏在新型冠状病毒肺炎防护中的应用	Review	杨洋等	Y	Infection, inflammation, repair	2020-01-31	China	prevention & control	The protective screen made of transparent PET plastic film is better
89	2019-nCoV：来自冠状病毒的新挑战	Review	田怀玉 等	Y	Chin J Prev Med	2020-02-02	China	lessons & challenges	2019⁃nCoV比SARS⁃CoV毒力弱，但传播力强；造成其能够跨种传播的受体可能与 SARS⁃CoV 一致，都是血管紧张素转化酶Ⅱ （ACE2）。在此疾病暴发后，我国科技人员投入大量精力开展研究，快速开发出诊断试剂，初步确定了 病原特性，并已筛选出可能抑制该病毒的临床药物，也正在加快研发疫苗。2019⁃nCoV的出现再次提醒我们建立系统的冠状病毒监测网络的重要性；也给突发疫情防控和应急科研提出了新挑战
90	认识新型冠状病毒肺炎，关注疫情防控药物研发	Review	刘昌孝 等	Y	Chinese Journal of Antibiotics	2020-02-05	China	【others】recommendation for public health	提出有关强化我国公共卫生体系建设、守正创新和加强科学开发和应用的基础研究等方面的建议。
91	面对2019新型冠状病毒感染重大疫情：儿科医生的思考	Review	方峰 等	Y	Chinese Journal of Pediatrics	2020-02-02	China	【clinical features】	Epidemiological characteristics and prevention and control measures of children's cases, clinical disease characteristics and outcomes, diagnostic criteria and treatment, and make corresponding recommendations
92	2019-nCoV (Wuhan virus), a novel Coronavirus human-to-human transmission, travel-related cases, and vaccine readiness	Review	Robyn Ralph et al	Y	J Infect Dev Ctries	2020-01-31	Canada	【SARS-CoV-2 characteristics】	Introducing novel Coronavirus: human-to-human transmission, travel-related cases, and vaccine readiness
93	Learning from the Past Possible Urgent Prevention and Treatment Options for Severe Acute Respiratory Infections Caused by 2019-nCoV	Review	Jared S. Morse	Y	Chembiochem	2020-02-05	USA	molecular biology	The 2019-nCoV and SARS-CoV share very high sequence identity on their RdRp and 3CLpro proteins
94	SARS to novel coronavirus – old lessons and	Review	Brian McCloskey	Y	Epidemiology and Infection	2020-02-05	UK	lessons & challenges	The response to the novel coronavirus outbreak in China suggests that many of the lessons from the 2003 SARS epidemic have been implemented and the response improved as a con- sequence.
95	Genome Detective Coronavirus Typing Tool for rapid identification and characterization of novel coronavirus genomes	Review	Sara Cleemput	N	bioRxiv	2020-02-02	Belgium	genetics	Here, we present The Genome Detective Coronavirus Typing Tool that can accurately identify novel coronavirus (2019-nCoV) sequences isolated in China and around the world. The tool can accept up to 2,000 sequences per submission and the analysis of a new whole genome sequence will take approximately one minute
Basic research (n=35)
96	Homologous recombination within the spike glycoprotein of the newly identified coronavirus may boost cross-species transmission from snake to human	Basic Research	Ji et al.	Y	Journal of medical virology	2020-01-22	China	genetics	determine the possible virus reservoir
97	武汉 2019 冠状病毒基因组的生物信息学分析	Basic Research	Chen et al.	Y	Chinese Journal of Bioinformatics	2020-01-21	China	genetics	trace the origin of the Wuhan 2019 human coronavirus and conduct a preliminary study of the mechanisms in the cross-species infection and host adaption of betacoronavirus
98	Potent binding of 2019 novel coronavirus spike protein by a SARS coronavirus-specific human monoclonal antibody	Basic Research	Xiaolong Tian et al.	Y	Emerging Microbes & Infections	2020-01-28	China	molecular biology	Therefore, CR3022 has the potential to be developed as candidate therapeutics, alone or in combination with other neutralizing antibodies, for the prevention and treatment of 2019-nCoV infections.
99	Complete genome characterisation of a novel coronavirus associated with severe human respiratory disease in Wuhan, China	Basic Research	Fan Wu et al.	N	BioRxiv	2020-01-25	China	genetics	Phylogenetic analysis of the complete viral genome (29,903 nucleotides) revealed that WHCV was most closely related (89.1% nucleotide similarity similarity) to a group of Severe Acute Respiratory Syndrome (SARS)-like coronaviruses (genus Betacoronavirus, subgenus Sarbecovirus) previously sampled from bats in China and that have a history of genomic recombination.
100	Host and infectivity prediction of Wuhan 2019 novel coronavirus using deep learning algorithm	Basic Research	Qian Guo et al.	N	BioRxiv	2020-01-24	China	genetics	These consequences of infectivity pattern analysis illustrate that bat and mink may be two candidate reservoirs of 2019-nCov.
101	Discovery of a novel coronavirus associated with the recent pneumonia outbreak in humans and its potential bat origin	Basic Research	Peng Zhou et al.	N	BioRxiv	2020-01-23	China	genetics	The pairwise protein sequence analysis of seven conserved non-structural proteins show that this virus belongs to the species of SARSr-CoV. Importantly, we have confirmed that this novel CoV uses the same cell entry receptor, ACE2, as SARS-CoV.
102	The 2019-new coronavirus epidemic: evidence for virus evolution	Basic Research	Domenico Benvenutot et al.	Y	Journal of medical virology	2020-01-29	Italy	molecular biology	preliminary evolutionary and molecular epidemiological analysis of this new virus
103	Genomic and protein structure modelling analysis depicts the origin and infectivity of 2019-nCoV, a new coronavirus which caused a pneumonia outbreak in Wuhan, China	Basic Research	Ning Dong et al.	N	BioRxiv	2020-01-21	China	genetics	Genomic and protein structure modelling analysis depicts the origin and infectivity of 2019-nCoV
104	Full-genome evolutionary analysis of the novel corona virus (2019-nCoV) rejects the hypothesis of emergence as a result of a recent recombination event	Basic Research	D. Paraskevis et al.	Y	Infection, Genetics and Evolution	2020-01-27	Greece	genetics	to characterize the genetic relationships of the 2019-nCoV and to search for putative recombination within the subgenus of sarbecovirus.
105	Single-cell RNA expression profiling of ACE2, the putative receptor of Wuhan 2019-nCov	Basic Research	Yu Zhao et al.	N	BioRxiv	2020-01-26	China	molecular biology	The result indicates that the ACE2 virus receptor expression is concentrated in a small population of type II alveolar cells (AT2). Surprisingly, we found that this population of ACE2-expressing AT2 also highly expressed many other genes that positively regulating viral reproduction and transmission.
106	Nelfinavir was predicted to be a potential inhibitor of 2019-nCov main protease by an integrative approach combining homology modelling, molecular docking and binding free energy calculation	Basic Research	Zhijian Xu et al.	N	BioRxiv	2020-01-28	China	molecular biology	nelfinavir might be a potential inhibitor against 2019-nCov M-pro .
107	Homology Models of Wuhan Coronavirus 3CLpro Protease	Basic Research	Martin Stoermer et al	N	ChemRxiv	2020-01-24	Australia	genetics	Whilst the overall viral genome was most closely associated with bat coronaviruses, the main protease is most closely related (96% identity) to SARS CoV protease.
108	Genomic characterization of the 2019 novel human-pathogenic coronavirus isolated from apatient with atypical pneumonia after visitingWuhan	Basic Research	Jasper Fuk-Woo Chan et al	Y	Emerging Microbes & Infections	2020-01-28	China, HK	genetics	genomic characterization of the 2019 novel human-pathogenic coronavirus
109	Insights into Cross-species Evolution of Novel Human Coronavirus 2019-nCoV and Defining Immune Determinants for Vaccine Development.	Basic Research	Arunachalam Ramaiah et al.	N	BioRxiv	2020-01-30	the USA	genetics	This 2019-nCoV strain might be evolved from the bat-CoV by accumulating favorable genetic changes for human infection.
110	Therapeutic Drugs Targeting 2019-nCoV Main Protease by High-Throughput Screening	Basic Research	Yan Li et al.	N	BioRxiv	2020-01-29	China	molecular biology	Our results clearly showed that all the four molecules showed reasonable binding conformations with the viral main protease，Among them, Prulifloxacin exhibited three binding sites with main protease, two of which were the same as Nelfinavir and Bictegravir.
111	Evolution and variation of 2019-novel coronavirus	Basic Research	Chenglong Xiong et al.	N	BioRxiv	2020-01-30	China	genetics	Our analysis suggests that at least two different viral strains of 2019-nCoV are involved in this outbreak that might occur a few months earlier before it was officially reported.
112	Interpretable detection of novel human viruses from genome sequencing data	Basic Research	JakubM.Bartoszewicz et al.	N	BioRxiv	2020-01-30	Germany	genetics	predict whether a virus can infect humans directly from next-generation sequencing reads
113	Receptor recognition by novel coronavirus from Wuhan:An analysis based on decade-long structural studies of SARS	Basic Research	Wan et al.	Y	Journal of virology	2020-01-29	the USA	molecular biology	This study provides a robust test of this reiterative framework, providing the basic, translational and public health research communities with predictive insights that may help study and battle this novel 2019-nCoV
114	Potential of large 'first generation' human-to-human transmission of 2019-nCoV.	Basic Research	Li et al.	Y	Journal of medical virology	2020-01-30	China	genetics	From the 12 genome sequences of 2019-nCoV, which included city of origin and date of sampling, our likelihood-mapping analysis confirmed that this novel virus has spread rapidly, indicating that the scale of transmission may be large given the virus spillover from animal reservoir to humans and high secondary human-to-human transmission.
115	Genomic variance of the 2019‐nCoV coronavirus	Basic Research	Carmine Ceraolo	Y	Journal of medical virology	2020-02-06	Italy	genetics	56 genomic sequences from distinct 2019‐nCoV patients were analyzed, showing very high (99%) sequence similarity. There exist few variable genomic regions within the 2019‐nCoV population. One of these affects the ORF8 locus. The closest publicly available genomic sequences to 2019‐nCoV appear to be coronaviruses infecting bats, while SARS and MERS viruses are more distantly related.
116	Molecular diagnosis of a novel coronavirus (2019-nCoV) causing an outbreak of pneumonia	Basic Research	Daniel KW Chu et al.	Y	Infectious Disease	2020-02-01	China, HK	molecular biology	introduced a molecular diagnosis method of a novel coronavirus (2019-nCoV) causing an outbreak of pneumonia
117	Immunoinformatics-aided identification of T cell and B cell epitopes in the surface glycoprotein of 2019-nCoV	Basic Research	Mr. Vargab Baruah	Y	Journal of medical virology	2020-02-05	India	molecular biology	We identified five CTL epitopes, three sequential B cell epitopes and five discontinuous B cell epitopes in the viral surface glycoprotein. Also, during simulations, the CTL epitopes were observed to be binding MHC class I peptide‐binding grooves via multiple contacts, with continuous hydrogen bonds and salt bridge anchors, indicating their potential in generating immune responses. Some of these …
118	A pneumonia outbreak associated with anew coronavirus of probable bat origin	Basic Research	Peng Zhou	Y	Nature	2020-02-03	China	genetics	Full-length genome sequences were obtained from five patients at the early stage of the outbreak. They are almost identical to each other and share 79.5% sequence identify to SARS-CoV. Furthermore, it was found that 2019-nCoV is 96% identical at the whole-genome level to a bat coronavirus. The pairwise protein sequence analysis of seven conserved non-structural proteins show that this virus belon…
119	Genomic characterisation and epidemiology of 2019 novel coronavirus implications for virus origins and receptor binding	Basic Research	Roujian Lu,et al.	Y	The Lancet	2020-01-29	China	genetics	The 2019 new coronavirus is genetically different from SARS and MERS, but has a similar receptor to SARS
120	Fast assessment of human receptor-binding capability of 2019 novel coronavirus (2019-nCoV)	Basic Research	Qiang Huang	N	bioRxiv	2020-02-03	China	genetics	Our results show that this binding affinity is about 73% of that of SARS-CoV, supporting that 2019-nCoV may cause human transmission similar to that of SARS-CoV. Thus, this study presents a method for rapidly assessing the human transmission capability of a newly emerged CoV and its mutant strains, and demonstrates that post-genome analysis of protein-protein interactions may provide early scient…
121	Highly Distinguished Amino Acid Sequences of 2019-nCoV (Wuhan Coronavirus)	Basic Research	Jacob Beal, et al.	N	bioRxiv	2020-01-31	USA	genetics	Three major unique sequences of the new crown were identified as distinct from all known viruses
122	Machine intelligence design of 2019-nCoV drugs	Basic Research	Kaifu Gao, et al.	N	bioRxiv	2020-01-30	USA	drug related	A series of potential 2019-ncov drugs are reported from machine intelligence-based generative network complex (GNC). The potential effectiveness of 2019-ncov treatment with existing HIV drugs was also analyzed
123	MRCA time and epidemic dynamics of the 2019 novel coronavirus	Basic Research	Chi Zhang	N	bioRxiv	2020-01-31	China	genetics	this study provides an early insight of the 2019-nCoV epidemic by inferring key epidemiological parameters from the virus sequences. Such estimates would help public health officials to coordinate effectively to control the outbreak.
124	Potential inhibitors for 2019-nCoV coronavirus M protease from clinically approved medicines	Basic Research	Xin Liu	N	bioRxiv	2020-01-29	China	drug related	Up to 10 commercial medicines that may form hydrogen bounds to key residues within the binding pocket of 2019-nCoV Mpro were identified, which may have higher mutation tolerance than lopinavir/ritonavir and may also function as inhibitors for other coronaviruses with similar Mpro binding sites and pocket structures.
125	Specific ACE2 Expression in Cholangiocytes May Cause Liver Damage After 2019-nCoV Infection	Basic Research	Xiaoqiang Chai	N	bioRxiv	2020-02-04	China	molecular biology	The results indicated that virus might directly bind to ACE2 positive cholangiocytes but not necessarily hepatocytes
126	Structure-Guided Mutagenesis Alters Deubiquitinating Activity and Attenuates Pathogenesis of a Murine Coronavirus	Basic Research	Xufang Deng	N	bioRxiv	2020-02-04	China	genetics	this study demonstrates that structure-guided mutagenesis aids the identification of critical determinants of PLP2-ubiquitin complex, and that PLP2 DUB activity plays a role as an interferon antagonist in coronavirus pathogenesis.
127	The digestive system is a potential route of 2019-nCov infection a bioinformatics analysis based on single-cell transcriptomes	Basic Research	Hao Zhang	N	bioRxiv	2020-01-31	China	molecular biology	This study provides the bioinformatics evidence for the potential respiratory and digestive systems infection of 2019-nCov and assists clinicians in preventing and treating the 2019-nCoV infection.
128	The novel coronavirus 2019 (2019-nCoV) uses the SARS-coronavirus receptor ACE2 and the cellular protease TMPRSS2 for entry into target cells	Basic Research	Markus Hoffmann	N	bioRxiv	2020-01-31	Germany	molecular biology	Our results indicate that neutralizing antibody responses raised against SARS-S should also offer some protection against 2019-nCoV infection, which may have implications for outbreak control.
129	Cell Pyroptosis, a Potential Pathogenic Mechanism of 2019-nCoV Infection	Basic Research	Markus Hoffmann	N	bioRxiv	2020-01-31	Germany	genetics	Our results reveal important commonalities between 2019-nCoV and SARS-coronavirus infection, which might translate into similar transmissibility and disease pathogenesis. Moreover, they identify a target for antiviral intervention.
130	More Than Pneumonia, The Potential Occurrence of Multiple Organ Failure in 2019 Novel Coronavirus Infection	Basic Research	Ming Yang	N	SSRN	2020-02-05	China, HK	molecular biology	ACE2 receptors
Letter (n=25)
131	Real-time tentative assessment of the epidemiological characteristics of novel coronavirus infections in Wuhan, China, as at 22 January 2020	letter	Wu et al.	Y	Eurosurveillance	2020-01-23	China	【others】outbreak assessment	describe a preliminary assessment of the outbreak of infections with the newly identified 2019-nCoV
132	Emergence of a novel coronavirus causing respiratory illness from Wuhan, China	letter	Julian W. Tang et al.	Y	Journal of Infection	2020-01-27	UK	outbreak reporting	introduce the first three 2019-nCoV cases to be confirmed outside of China(two in Thailand and one in Japan), similarity between 2019-nCoV and SARS and MERS.
133	Preparedness and proactive infection control measures against the emerging Wuhan coronavirus pneumonia in China	letter	Vincent C.C. Cheng et al.	Y	Journal of Hospital Infection	2020-01-18	China	【SARS-CoV-2 characteristics】	present our proactive infection control measures for immediate prevention against hospital outbreaks due to such imported case into Hong Kong
134	Importation and Human-to-Human Transmission of a Novel Coronavirus in Vietnam	letter	Lan T. Phan et al	Y	The new england journal o f medicine	2020-01-28	Vietnam	transmission pattern	report one family cluster of 2019-nCoV originating from a Chinese man
135	Curb spread of virus emerging in China	letter	Shan-Lu Liu et al.	Y	Spring Nature	2020-01-23	USA	outbreak reporting	Curb spread of virus emerging in China
136	Drug treatment options for the 2019-new coronavirus (2019-nCoV)	letter	Lu et al.	Y	BioScience Trends	2020-01-28	China	drug related	Lopinavir /Ritonavir, Nucleoside analogues, Neuraminidase inhibitors, Remdesivir, peptide (EK1), abidol, RNA synthesis inhibitors (such as TDF, 3TC), anti inflammatory drugs (such as hormones and other molecules), Chinese traditional medicine, such ShuFengJieDu Capsules and Lianhuaqingwen Capsule, could be the drug treatment options for 2019-nCoV. However, the efficacy and safety of these drugs f…
137	origins of MERS-CoV, and lessons for 2019-nCoV	letter	John S Ji	Y	The Lancet Planetary Health	2020-01-30	China	lessons & challenges	lessons for 2019-nCoV
138	The mental health of medical workers in Wuhan, China dealing with the 2019 novel coronavirus	letter	Lijun Kang	Y	The Lancet	2020-02-05	China	mental health	focus on mental health of medical worker
139	The first two cases of 2019-nCoV in Italy: where they come from?	letter	Marta Giovanetti	Y	Journal of medical virology	2020-02-05	Italy	transmissibility	the probable origin of 2019-nCoV was confirmed to be Wuhan ,the time of the most recent common ancestor (MRCA) of the human outbreak reported on 25th November 2019. and a chinese tourist bring the disease into Italy.
140	SARS-CoV, MERS-CoV and now the 2019-novel CoV Have we investigated enough about coronaviruses - A bibliometric analysis	letter	D. Katterine Bonilla-Aldana	Y	Travel Medicine and Infectious Disease	2020-01-30	Ameirca	prevention & control	it is time to translate research findings into more effective measures, as with other priority diseases , such as a vaccine or effective therapeutic options, aimed at controlling viruses with clear epidemic potential, and to prioritize those interventions, to reduce and control the negative impact of diseases such as those caused by CoV, including the new emerging 2019-nCoV.
141	Opinion Wuhan coronavirus (2019-nCoV): The need to maintain regular physical activity while taking precautions	letter	D1XPeijie Chen	Y	Journal of Sport and Health Science	2020-02-04	China	outbreak reporting	The on-going Wuhan coronavirus (2019-nCoV) outbreak in China has become the world’s leading health headline and is causing major panic and public concerns. The virus has posing a health threat of unknown magnitude globallyExercise at home using various safe, simple, and easily implementable exercises is wellsuited to avoid the airbornecoronavirus and maintain fitness levels. other viable avenues …
142	Incubation period of 2019 novel coronavirus (2019-nCoV) infections among travellers from Wuhan, China, 20–28 January 2020	letter	Jantien A Backer	Y	Euroserveiliance	2020-02-06	Netherlands	【clinical features】	Using the travel history and symptom onset of 88 confirmed cases that were detected outside Wuhan in the early outbreak phase, we estimate the mean incubation period to be 6.4 days (95% credible interval: 5.6–7.7), ranging from 2.1 to 11.1 days (2.5th to 97.5th percen- tile).
143	2019-nCoV epidemic: what about pregnancies?	letter	Guillaume Favre, et al.	Y	The Lancet	2020-02-06	Switzerland	surveillance & screening	Screening for COVID-19 in pregnant women during pregnancy is recommended
144	2019-nCoV transmission through the ocular surface must not be ignored	letter	Cheng-wei Lu et al	Y	The Lancet	2020-02-06	China	transmissibility	2019-nCoV transmission through the ocular surface must not be ignored
145	Novel coronavirus (2019-nCoV) early-stage importation risk to Europe, January 2020	letter	Giulia Pullano et al	Y	Eurosurveillance	2020-01-30	France	transmissibility	Estimated risk in Europe remains high. The United Kingdom, Germany and France are at highest risk. Importation from Beijing and Shanghai would lead to higher and widespread risk for Europe. We estimate that the risk of importation of at least one case to Europe except France and Germany is high. It is larger than 80% if 60 travel-related cases are exported from China. The three countries at highe…
146	An interim review of the epidemiological characteristics of 2019 novel coronavirus	letter	Sukhyun Ryu	Y	Epidemiology and health	2020-02-06	Korea	【clinical features】	Some of the epidemiological characteristics of 2019-nCoV have been identified. However, there remain considerable uncertainties, which should be considered when providing guidance to public health authorities on control measures.
147	Baricitinib as potential treatment for 2019-nCoV acute respiratory disease	letter	Peter Richardson	Y	The Lancet	2020-02-03	UK	drug related	Baricitinib as potential treatment for 2019-nCoV acute respiratory disease
148	Effectiveness of airport screening at detecting travellers infected with novel coronavirus (2019-nCoV)	letter	Billy J Quilty	Y	Euro Surveill	2020-02-06	UK	surveillance & screening	we estimated that 46% (95% confidence interval: 36 to 58) of infected travellers would not be detected, depending on incubation period, sensitivity of exit and entry screening, and proportion of asymptomatic cases. Airport screening is unlikely to detect a sufficient proportion of 2019-nCoV infected travellers to avoid entry of infected travellers.
149	Evolution of the novel coronavirus from the ongoing Wuhan outbreak and modeling of its spike protein for risk of human transmission	letter	Xu Xintan et al.	Y	Science China	2020-01-21	China	molecular biology	The ncov is homologous with SARS and MERS and bats, and is compatible with the human ace-2 receptor
150	Origin and evolution of the 2019 novel coronavirus	letter	Liangsheng Zhang	Y	Clin Infect Dis	2020-02-03	China	surveillance & screening	It is necessary to further strengthen the monitoring to ensure that it will not cause diseases like Global Outbreak of 2003 SARS.
151	Outbreak of novel Corona Virus (2019-nCoV) implications for travelers to Pakistan	letter	Ubaid Ur Rahman Qureshi	Y	Travel Medicine and Infectious Disease	2020-02-03	Turkey	prevention & control	Diagnostic and treatment facilities should be provided across the country specially in the high risk areas. Massive awareness campaigns about the 2019-nCoV infection should be carried out on large scale to educate the general population about the precatioary measures
152	Reducing mortalityfrom 2019-nCoV:host-directed therapies should be an option	letter	Alimuddin Zumla	Y	The Lancet	2020-02-05	UK	diagnosis & treatment	As the 2019-nCoV continues to spread and evolve, and the numbers of deaths rise exponentially, advancing new therapeutic development becomes crucial to minimise the number of deaths from 2019-nCoV infection
153	Remdesivir and chloroquine effectively inhibit the recently	letter	Manli Wang	Y	Cell Research	2020-02-04	China	drug related	Our findings reveal that remdesivir and chloroquine are highly effective in the control of 2019-nCoV infection in vitro.
154	Transmission of 2019-nCoV Infection from an Asymptomatic Contact in Germany	letter	Camilla Rothe	Y	The new england journal of medicine	2020-01-30	Germany	transmission pattern	On January 28, three additional employees at the company tested positive for 2019-nCoV (Pa_x0002_tients 2 through 4 in Fig. 1). Of these patients, only Patient 2 had contact with the index patient; the other two patients had contact only with Pa_x0002_tient 1. In accordance with the health authorities, all the patients with confirmed 2019-nCoV infec_x0002_tion were admitted to a Munich infectious…
155	Reporting, Epidemic Growth, and Reproduction Numbers for the 2019 Novel Coronavirus (2019-nCoV) Epidemic	letter	Ashleigh R. Tuite	Y	Annals of internal Medicine	2020-02-05	Canada	transmissibility	Comparison of modeled and reported case counts suggests that reporting lags are decreasing and case ascertainment increasing over time. The narrowing gap between modeled and confirmed cases shows that the massive public health effort under way in China is increasing ascertainment of 2019-nCoV cases.
Epidemiologic Study (n=22)
156	Origin time and epidemic dynamics of the 2019 novel coronavirus	Epidemiological Study	Chi Zhang et al.	N	BioRxiv	2020-01-26	China	transmissibility	The median estimate of Re ranges from 0.2 to 2.2 and changes drastically over time. This study provides an early insight of the 2019-nCoV epidemic.
157	Transmission dynamics of 2019 novel coronavirus (2019-nCoV)	Epidemiological Study	Tao Liu et al.	N	BioRxiv	2020-01-26	China	transmissibility	epidemiology of 2019-nCoV, using statistic method to analyze date of 2019-nVoV and SARS,
158	Modelling the epidemic trend of the 2019 novel coronavirus outbreak in China	Epidemiological Study	Mingwang Shen et al.	N	BioRxiv	2020-01-25	China	transmissibility	estimated the basic and effective reproduction number of 2019-nCoV and predicted the epidemic peak time and size based on existing epidemiological data and a dynamic model
159	A mathematical model for simulating the transmission of Wuhan novel Coronavirus	Epidemiological Study	Tianmu Chen et al.	N	BioRxiv	2020-01-19	China	transmission parttern	simulating the potential transmission from the infection source (probable be bats) to the human infection
160	Breaking down of the healthcare system: Mathematical modelling for controlling the novel coronavirus (2019-nCoV) outbreak in Wuhan, China	Epidemiological Study	Wai-Kit Ming et al.	N	BioRxiv	2020-01-28	China	【others】disesae burden	epidemiology of 2019-nCoV, evaluate the burden of healthcare systems during this outbreak in Wuhan
161	Preliminary estimation of the basic reproduction number of novel coronavirus (2019-nCoV) in China, from 2019 to 2020: A data-driven analysis in the early phase of the outbreak	Epidemiological Study	Shi Zhao et al.	Y	International journal of infectious diseases	2020-01-24	China	transmissibility	quantify the basic reproduction number 2019-nCoV in the early phase of the outbreak
162	2019-20 Wuhan coronavirus outbreak: Intense surveillance is vital for preventing sustained transmission in new locations	Epidemiological Study	R.N. Thompson et al.	N	bioRxiv	2020-01-25	UK	transmissibility	assess the risk of sustained transmission whenever the coronavirus arrives in other countries
163	PATTERN OF EARLY HUMAN-TO-HUMAN TRANSMISSION OF WUHAN 2019-NCOV	Epidemiological Study	Julien Riou et al.	Y	Euro Surveill	2020-01-24	Switzerland	transmissibility	PATTERN OF EARLY HUMAN-TO-HUMAN TRANSMISSIO
164	Beware of asymptomatic transmission: Study on 2019-nCoV prevention and control measures based on extended SEIR model	Epidemiological Study	Peng Shao et al.	N	bioRxiv	2020-01-28	China	prevention & control	This study builds a SEIRD model that considers the movement of people across regions, revealing the effects of three measures on controlling the spread of the epidemic.Based on MATLAB R2017a, computational experiments were performed to simulate the epidemic prevention and control measures
165	Potential for global spread of a novel coronavirus from China	Epidemiological Study	Isaac I. Bogoch et al.	Y	Journal of travel medicine	2020-01-27	Canada	transmission parttern	evaluated how global patterns of disease dispersion might change
166	Pneumonia of Unknown Etiology in Wuhan, China: Potential for International Spread Via Commercial Air Travel	Epidemiological Study	Isaac I. Bogoch et al.	Y	Journal of travel medicine	2020-01-14	Canada	transmission parttern	to evaluate international travel patterns from Wuhan, China in order to anticipate patterns of disease dispersion should this outbreak evolve
167	Novel coronavirus 2019-nCoV: early estimation of epidemiological parameters and epidemic predictions	Epidemiological Study	Jonathan M et al	N	medRxiv	2020-01-24	the UK	transmissibility	epidemic situation
168	Early transmissibility assessment of a novel coronavirus in Wuhan, China	Epidemiological Study	Maimuna S.Majumde et al	Y	N Engl J Med	2020-01-24	the USA	transmissibility	present a cumulative epidemic curve of cases that have been reported to date and assess the potential transmissibility associated with 2019–nCoV given currently available public information
169	武汉新型冠状病毒感染肺炎基本再生数的初步预测	Epidemiological Study	周涛 等	Y	中国循证医学杂志	2020-01-29	China	transmissibility	预测武汉新型冠状病毒感染肺炎（2019-nCoV）的基本再生数，为其防控和相关政策支持提供依据。
170	Early Transmission Dynamics in Wuhan, China, of Novel Coronavirus–Infected Pneumonia	Epidemiological Study	Qun Li et al.	Y	The new england journal of medicine	2020-01-29	China	transmissibility	analyzed data on the first 425 confirmed cases in Wuhan to determine the epidemiologic characteristics of NCIP
171	Updated understanding of the outbreak of 2019 novel coronavirus (2019-nCoV) in Wuhan, China	Epidemiological Study	Wang et al.	Y	Journal of medical virology	2020-01-29	China	transmission parttern	The 2019-nCoV infection is spreading and its incidence is increasing nationwide. The first deaths occurred mostly in elderly people, among whom the disease might progress faster. The public should still be cautious in dealing with the virus and pay more attention to protecting the elderly people from the virus.
172	Nowcasting and forecasting the potential domestic andinternational spread of the 2019-nCoV outbreak originatingin Wuhan, China: a modelling study	Epidemiological Study	Joseph T Wu et al.	Y	the Lancet	2020-01-31	China, HK	transmissibility	we provide an estimate of the size of the epidemic in Wuhan on the basis of the number of cases exported from Wuhan to cities outside mainland China and forecast the extent of the domestic and global public health risks of epidemics, accounting for social and non-pharmaceutical prevention interventions.
173	Transmission dynamics and evolutionary history of 2019-nCoV	Epidemiological Study	Xingguang Li	Y	Journal of medical virology	2020-02-06	China	transmissibility	On the basis of our results in the present study, the increasing tree‐like signals (from 0 to 8.2%, 18.2%, and 25.4%) over time may be indicative of increasing genetic diversity of 2019‐nCoV in human hosts. We only find one cluster identified by two methods (phylogenetic clusters using the Bayesian inference framework and transmission clusters using transmission network analysis). We estimated me…
174	基于SIR模型分析不同强度防控手段在当前武汉市新型冠状病毒（2019-nCoV）感染的肺炎疫情中的作用	Epidemiological Study	武文韬	Y	New Medicine	2020-02-04	China	prevention & control	Based on the prediction model, the earlier the stronger the prevention and control measures are, the more beneficial it is to control the epidemic as soon as possible, reduce the number of infected people, and it is more conducive to focus on fighting the epidemic in the later stages of the epidemic.introduce the mian prevention and control measures.
175	Estimating the Unreported Number of Novel Coronavirus (2019-nCoV) Cases in China in the First Half of January 2020 A Data-Driven Modelling Analysis of the Early Outbreak	Epidemiological Study	Shi Zhao, et al.	Y	Journal of clinical medicine	2020-02-01	China	【others】unreported number of	Statistical models were used to predict the missing rate, and from January 1 to 15, the missing rate was 469 (95%ci: 403−540), R0:2.56(95%ci :2.49-2.63).
176	The Rate of Underascertainment of Novel Coronavirus (2019-nCoV) Infection Estimation Using Japanese Passengers Data on Evacuation Flights	Epidemiological Study	Hiroshi Nishiura	Y	J. Clin. Med	2020-02-04	Japan	【others】infection fatality risk (IFR)	The infection fatality risk (IFR)—the actual risk of death among all infected individuals—is therefore 0.3% to 0.6%, which may be comparable to Asian influenza pandemic of 1957–1958.
177	Estimation of the Transmission Risk of 2019-nCov and Its Implication for Public Health Interventions (2019-nCov的传播风险估计及其对公共卫生干预的意义)	Epidemiological Study	Biao Tang	N	SSRN	2020-01-27	China	transmissibility	The estimation results based on likelihood and model analysis reveal that the control reproduction number may be as high as 6.47 (95% CI 5.71-7.23). Sensitivity analyses reveal that interventions, such as intensive contact tracing followed by quarantine and isolation, can effectively reduce the control reproduction number and transmission risk, with the effect of travel restriction of Wuhan on 20…
Editorial (n=20)
178	The continuing 2019-nCoV epidemic threat of novel coronaviruses to global health — The latest 2019 novel coronavirus outbreak in Wuhan, China	Editorial	Hui et al	Y	International Journal of Infectious Disease	2020-01-14	China, HK	outbreak reporting	2019-nCoV situation report
179	Emerging Viruses without Borders: The Wuhan Coronavirus	Editorial	Liu et al.	Y	Viruses	2020-01-22	the USA	outbreak reporting	2019-nCoV situation report
180	Emerging understandings of 2019-nCoV	Editorial	N/A	Y	The Lancet	2020-01-24	the USA	outbreak reporting	Emerging understandings of 2019-nCoV
181	Note from the editors: novel coronavirus (2019-nCoV)	Editorial	Eurosurveillance editorial team	Y	Eurosurveillance	2020-01-23	Sweden	【others】Journal note	2019-nCoV situation and journal article report
182	Medical Journals and the 2019-nCoV Outbreak	Editorial	Eric J. Rubin et al	Y	The New England Journal of Medicine	2020-01-27	the USA	【others】Journal note	work with authors to craft their messages to provide readers the best information from rigorous medical practice and basic science
183	The Extent of Transmission of Novel Coronavirus in Wuhan, China, 2020	Editorial	Hiroshi Nishiura et al	Y	Iournal of Clinical Medicine	2020-01-24	Japan	【others】Incidence rate estimation	Using a spatial back‐calculation method and analyzing exported cases, we estimate the cumulative incidence of 2019‐nCoV cases in China in real time
184	Another Decade, Another Coronavirus	Editorial	Stanley Perlman et al	Y	N Engl J Med	2020-01-24	the USA	【SARS-CoV-2 characteristics】	introducting the characters of 2019-nCoV
185	The Fight against the 2019-nCoV Outbreak: an Arduous March Has Just Begun.	Editorial	Jin-Hong Yoo	Y	Journal of Korean medical science	2020-01-30	Korea	outbreak reporting	2019-nCoV situation report
186	The novel coronavirus (2019-nCoV) outbreak: think the unthinkable and be prepared to face the challenge	Editorial	Giuseppe Lippi	Y	Diagnosis	2020-01-28	Italy	outbreak reporting	2019-nCoV situation report
187	The novel Chinese coronavirus (2019-nCoV) infections: Challenges for fighting the storm	Editorial	Matteo Bassetti	Y	European Journal of Clinial Investigation	2020-01-31	Italy	outbreak reporting	2019-nCoV situation report
188	The 2019 Novel Coronavirus (2019-nCoV): Novel Virus, Old Challenges	Editorial	Raquel DUARTE	Y	Acta Medica Portuguesa	2020-02-05	Portugal	【SARS-CoV-2 characteristics】	introduction of SARS-CoV-2 and the disease it caused
189	Response to the emerging novel coronavirus outbreak	Editorial	Ilona Kickbusch director	Y	BMJ	2020-01-31	Switzerland	outbreak reporting	All responses to major outbreaks are deeply political.A key factor is how the political tensions between the local, provincial, and national governments will play out in the long run as responsesWe will need new governance instruments to supplement the international health regulations that can respond to scale, speed, and connectivity in agile ways as well as new financing instruments that suppor…
190	Note from the editors: World Health Organization declares novel coronavirus (2019-nCoV) sixth public health emergency of international concern	Editorial	Eurosurveillance editorial team	Y	Euro surveillance	2020-01-31	Europe	outbreak reporting	World Health Organization declares novel coronavirus (2019-nCoV) sixth public health emergency of international concern
191	Fear of the novel coronavirus	Editorial	David J Kelvin	Y	The Journal of Infection in developing countries	2020-01-30	Canada	outbreak reporting	2019-nCoV situation report
192	新型冠状病毒再发现与新发传染病防控的未来	Editorial	张文宏	Y	中华传染病杂志	2020-02-04	China	【SARS-CoV-2 characteristics】	related information about novel coronavirus pneumonia and novel coronavirus
193	Diagnosis and treatment of 2019 novel coronavirus infection in children a pressing issue	Editorial	Kun‑Ling Shen	Y	World Journal of Pediatrics	2020-02-05	China	diagnosis & treatment	Diagnosis and treatment of 2019 novel coronavirus infection in children
194	The association between domestic train transportation and novel coronavirus (2019-nCoV) outbreak in China from 2019 to 2020 A data-driven correlational report	Editorial	Shi Zhao	Y	Travel Medicine and Infectious Disease	2020-01-30	China	transmissibility	strong and significant association between travel by train and the number of 2019- nCoV cases
195	The Role of Augmented Intelligence (AI) in Detecting and Preventing	Editorial	Justin B. Long	Y	Journal of Medical Systems	2020-02-04	USA	outbreak reporting	The growth of AI-driven techniques to identify epidemiologic risks early will be key to our improve- ment of prediction, prevention, and detection of future global health risks.
196	Travelers Give Wings to Novel Coronavirus (2019-nCoV)	Editorial	Mary E Wilson	Y	Journal of Travel Medicine	2020-02-03	USA	transmissibility	Travelers have already played a central role in the dispersal of this virus.
197	What goes on board aircraft Passengers include Aedes, Anopheles, 2019-nCoV	Editorial	Mary E. Wilson	Y	Travel Medicine and Infectious Disease	2020-02-04	USA	transmissibility	Rapid dissemination of the 2019-nCoV is possible because of massive global travel networks.
Comment (n=11)
198	Outbreak of Pneumonia of Unknown Etiology in Wuhan China: the Mystery and the Miracle	Comments	Hongzhou Lu et al.	Y	Journal of medical virology	2020-01-16	China	【SARS-CoV-2 characteristics】	Outbreak of Pneumonia of Unknown Etiology in Wuhan China
199	Return of the Coronavirus: 2019-nCoV	Comments	Lisa E. Gralinski et al	Y	viruses	2020-01-24	the USA	outbreak reporting	2019-nCoV situation
200	China’s response to a novel coronavirus stands in stark contrast to the 2002 SARS outbreak response	Comments	John Nkengasong	Y	NATURE MEDICINE	2020-01-27	Ethiopia	outbreak reporting	China's response to the 2019-ncov
201	Offline: 2019-nCoV outbreak—early lessons	Comments	Richard Horton	Y	The lancet	2020-02-01	UK	lessons & challenges	The early lessons of the 2019 new crown outbreak on transmission, access to information, and health system response were summarized
202	CT Imaging of the 2019 Novel Coronavirus (2019-nCoV) Pneumonia	Comments	JunqiangLei	Y	Radiology	2020-01-31	China	【clinical features】	On the basis of epidemiologic characteristics, clinical manifestations, chest images, and laboratory findings, the diagnosis of 2019-nCoV pneumonia was made. After receiving 3 days of treatment, combined with interferon inhalation, the patient was clinically worse with progressive pulmonary opacities found at repeat chest CT
203	Chest CT Findings in 2019 Novel Coronavirus (2019-nCoV) Infections from Wuhan, China: Key Points for the Radiologist	Comments	Jeffrey P. Kanne	Y	Radiology	2020-02-04	the USA	【clinical features】	Overall, the imaging findings reported for 2019-nCoV are similar to those reported for SARS-CoV (11–13) and MERS-CoV (14,15), not surprising as the responsible viruses are also coronaviruses. Given that up to 30% of patients with 2019-nCoV infection develop acute respiratory distress syndrome (8), chest imaging studies showing extensive consolidation and ground-glass opacity, typical of acute lun…
204	A novel coronavirus (2019-nCoV) causing pneumonia-associated respiratory syndrome	Comments	Shibo Jiang, et al.	Y	Cellular & Molecular Immunology	2020-02-05	China	outbreak reporting	we suggest renaming NCIP as “pneumonia-associated respiratory syndrome (PARS)” and 2019-nCoV as “PARS coronavirus (PARS-CoV)”, similar to SARS-CoV, to retain equivalent terminology
205	2019-nCoV in context: lessons learned?	Comments	Richard A Kock, et al.	Y	Lancet Planet Health	2020-02-06	UK	lessons & challenges	COVID-19 lessons, changes in diet, stay away from wild animals
206	A novel coronavirus outbreak of global health concern	Comments	Chen Wang	Y	The Lancet	2020-01-24	China	outbreak reporting	The outbreak reported
207	Timely mental health care for the 2019 novel coronavirus	Comments	Yutao Xiang	Y	Lancet Psychiatry	2020-02-04	China	mental health	Timely mental health care for the 2019 novel coronavirus outbreak is urgently needed
208	Legal Pitfalls In Response to 2019 Novel Coronavirus	Comments	James G. Hodge	N	SSRN	2020-01-27	USA	lessons & challenges	The take-away from public health interventions like non-invasive airport screenings is that substantial rights should not be downtrodden on the guise of affirmative response efforts. To the contrary, for public health emergency powers to work, they must be framed around obviating essential risks through targeted efforts designed to quell threats like 2019-nCoV.
NEWS item (n=9)
209	Coronavirus: UK screens direct flights from Wuhan after US case	News item	Mahase et al.	Y	the BMJ	2020-01-22	the UK	outbreak reporting	2019-nCoV situation report
210	China coronavirus: cases surge as official admits human to human transmission	News item	Jane Parry et al	Y	the BMJ	2020-01-20	Canada	outbreak reporting	2019-nCOV situation report
211	Outbreak of a novel coronavirus	News item	Andrea Du Toit et al	Y	Nature Reviews Microbiology	2020-01-27	the UK	outbreak reporting	2019-nCoV situation report
212	China coronavirus: what do we know so far?	News item	Elisabeth Mahase	Y	The BMJ	2020-01-24	the UK	outbreak reporting	what we know so far about this evolving situation
213	Wuhan: Britons to be evacuated as scientists estimate44 000 cases of 2019-nCOV in the city	News item	Jane Parry	Y	the BMJ	2020-01-29	Canada	outbreak reporting	2019-nCoV situation report
214	China coronavirus: Six questions scientists are asking	News item	Callaway et al.	Y	NATURE	2020-01-22	the UK	outbreak reporting	2019-nCoV situation report
215	This scientist hopes to test coronavirus drugs on animals in locked-down Wuhan	News item	Cyranoski et al.	Y	NATURE	2020-01-30	the UK	outbreak reporting	Experts interviewed
216	China coronavirus: mild but infectious cases may make it hard to control outbreak, report warns.	News item	Elisabeth Mahase	Y	the BMJ	2020-01-28	the UK	outbreak reporting	2019-nCoV situation report
217	China coronavirus: partial border closures into Hong Kong are not enough, say doctors.	News item	Jane Parry	Y	the BMJ	2020-01-29	the UK	outbreak reporting	2019-nCoV situation report
case report (n=9)
218	A familial cluster of pneumonia associated with the 2019 novel coronavirus indicating person-to-person transmission: a study of a family cluster	Case report	Chan et al.	Y	The Lancet	2020-01-24	China	【clinical features】	Our findings are consistent with person-to-person transmission of this novel coronavirus in hospital and family settings, and the reports of infected travellers in other geographical regions.
219	新型冠状病毒(2019-nCoV)潜伏感染合并食管异物穿孔的外科手术治疗一例	Case report	童松等	Y	Chinese Journal of Clinical Thoracic and Cardiovascular Surger	2020-02-05	China	diagnosis & treatment	To carry out routine thoracic surgery, the possibility of 2019-ncov infection should be actively screened before surgery, and isolation and protection measures should be strengthened during surgery to prevent the occurrence of cross-infection.
220	1例确诊新型冠状病毒（2019-nCoV）肺炎患者的肺部CT表现（附SARS病理及鉴别诊断）	Case report	李 莉等	Y	医学新知​	2020-01-29	China	【clinical features】	CT findings of a patient with newly diagnosed coronavirus (2019-ncov) pneumonia
221	运用ECMO救治新型冠状病毒（2019-nCoV）感染的重症肺炎患者的护理体会	Case report	马晶	Y	医学新知	2020-01-31	China	diagnosis & treatment	在救治过程中,医护人员应酌情进行序贯氧疗,必要时采用ECMC技术,同时合理使用抗病毒、抗菌药物及激素,此外应高度重视患者的营养支持和医护人员自身的防护,尽量提高危重症患者抢救成功率,减少医护人员感染率。
222	上海首例儿童新型冠状病毒感染	Case report	蔡洁皓	Y	中华儿科杂志	2020-02-04	China	【clinical features】	患儿 男，7 岁，因“发热 3 h伴咳嗽”以及父亲被确诊 2019-nCoV 感染的肺炎收入复旦大学附属儿科医院负压病房。经过对症治疗后治愈。儿童 2019-nCoV 感染临床表现相对成人较轻，家庭内传播是儿童感染重要的途径。本例患儿虽然症状轻，但恢复期连续 2 次 2019-nCoV 核酸检测阳性，提示需要观察轻症儿童病例在恢复期无症状排毒的传染性
223	输入型难辨性新型冠状病毒感染的肺炎一例及传播模式分析	Case report	李进等	Y	Huaxi Medical	2020-02-01	China	transmissibility	Clinical manifestations, laboratory diagnosis, and epidemiological history of an imported case
224	2019 Novel Coronavirus (2019-nCoV) Pneumonia	Case report	Peng Liu et al	Y	Radiology	2020-02-04	China	【clinical features】	CT Findings of a Novel Coronavirus Patient
225	A new coronavirus associated with human respiratory disease in china	Case report	Fan Wu	Y	Nature	2020-02-03	China	【SARS-CoV-2 characteristics】	Phylogenetic analysis of the complete viral genome (29,903 nucleotides) revealed that the virus was most closely related (89.1% nucleotide similarity) to a group of SARS-like coronaviruses (genus Betacoronavirus, subgenus Sarbecovirus) that had previously been found in bats in China . This outbreak highlights the ongoing ability of viral spill-over from animals to cause severe disease in humans.
226	Imaging changes in patients with 2019-nCov	Case report	Yueying Pan, et al.	Y	European Radiology	2020-02-04	China	【clinical features】	Imaging findings of patient 412: lung frosted glass shadow, lung consolidation and nodules may be present, with local consolidation in the center and surrounding frosted glass density
cross-sectional (n=7)
227	Clinical features of patients infected with 2019 novel coronavirus in Wuhan, China	Cross-Sectional Study	Huang et al.	Y	The Lancet	2020-01-24	China	【clinical features】	the epidemiological, clinical, laboratory, and radiological characteristics and treatment and clinical outcomes of these patients.
228	首批抗击新型冠状病毒感染肺炎的临床一线支援护士的心理状况调查	Cross-Sectional Study	徐明川等	Y	护理研究	2020-01-31	China	mental health	了解抗击新型冠状病毒感染的肺炎首批临床一线支援护士的心理状况
229	灾害脆弱性分析在非封闭式血液内科病房应对新型冠状病毒传播中的应用效果	Cross-Sectional Study	陈 斌等	Y	CHINESE NURSING RESEARCH	2020-01-31	China	【others】hazard vulnerability analysis	灾害脆弱性分析在非封闭式血液内科病房应对新型冠状病毒传播中的应用效果
230	Epidemiological and clinical characteristics of 99 cases of2019 novel coronavirus pneumonia in Wuhan, China:a descriptive study	Cross-Sectional Study	Nanshan Chen et al.	Y	the Lancet	2020-01-29	China	【clinical features】	Epidemiological and clinical characteristics of 99 cases of 2019 novel coronavirus pneumonia in Wuhan, China
231	2019-nCoV acute respiratory disease, Australia Epidemiology Report 1 Reporting week 26 January – 1 February 2020	Cross-Sectional Study	2019-nCoV National Incident Room Surveillance Team	Y	Communicable Diseases Intelligence	2020-02-06	Australian	【others】epidemiology report	2019-nCoV acute respiratory disease, AustraliaEpidemiology Report
232	新型冠状病毒感染肺炎的公众认知、态度和行为研究	Cross-Sectional Study	齐晔	Y	热带医学杂志	2020-02-04	China	【others】Public attitudes and perceptions	The public are highly concerned and have a high awareness of the knowledge of NCIP. They adopt protective measures proactively. Females, middle-aged, and individuals with insufficient recognition are likely under-protected. In the different epidemic stages of the emerging infectious disease, health education should be carried out to the public based on scientific evidence.
233	杭州某新型冠状病毒肺炎定点医院护士的焦虑现状调查及对策	Cross-Sectional Study	张文慧	Y	健康研究	2020-02-05	China	mental health	Nurses who have worked in the isolation ward for more than 3 days showed obvious anxiety.Fear is positively related to anxiety.introduce the principle of psychological intervention for nursing staff in designated hospitals.
case series (n=5)
234	CT Imaging Features of 2019 Novel Coronavirus (2019-nCoV)	Case series	Michael Chung	Y	Radiology	2020-02-04	the USA	【clinical features】	1. Of 21 patients, 2019 novel Coronavirus presented at chest CT with involvement of more than two lobes in 15 (71%), ground glass opacities in 12 (57%), opacities with a rounded morphology in 7 (33%), a peripheral distribution of disease in 7 (33%), consolidation with ground glass opacities in 6 (29%), and crazy-paving pattern in 4 (19%). 2. Lung cavitation, discrete pulmonary nodules, pleural ef…
235	不典型新型冠状病毒（2019-nCoV）感染的肺炎的影像学表现及诊断：附14例分析	Case series	王卫国等	Y	医学新知	2020-01-30	China	【clinical features】	Image of pulmonary and diagnosis of atypical novel coronavirus (2019-nCoV) infected pneumonia
236	Emerging Coronavirus 2019-nCoV Pneumonia	Case series	Fengxiang Song	Y	radiology	2020-02-06	China	【clinical features】	Fever and/or cough, chest CT with bilateral ground glass opacities in the posterior and peripheral lungs and a history of exposure to individuals from Wuhan, China are characteristic of 2019-nCoV pneumonia.Nearly all patients in this series with 2019-nCoV pneumonia (50/51 patients, 98%) had a history of the contact with individuals from Wuhan, China. Chest CT showed pure ground grass opacities (G…
237	Clinical Features of 2019 Novel Coronavirus Pneumonia Presented Gastrointestinal Symptoms But Without Fever Onset	Case series	Ping An	N	SSRN	2020-02-06	China	【clinical features】	Patients with recent gastrointestinal symptoms as well as confirmed or suspected 2019-nCoV pneumonia exposure history are potential 2019-nCoV pneumonia candidates. It is significant to take atypical symptoms into account to avoid missed diagnosis, and important for gastroenterologists to strengthen protection to avoid possible infection.
238	Estimating the Number of 2019 Novel Coronavirus Cases in Chinese Mainland	Case series	Nanshan Chen	N	SSRN	2020-01-27	China	transmissibility	Of the 99 patients with 2019-nCoV pneumonia, 49 (49%) had a history of exposure to the South China Seafood Wholesale Market. It also introduced complications and treatment history.
others (n=11)
239	Detection of 2019 novel coronavirus (2019-nCoV) by real-time RT-PCR	others（diagnostic workflow）	Victor M Corman et al.	Y	Euro Surveillance	2020-01-23	Germany	diagnosis & treatment	robust diagnostic methodology for use in public health laboratory settings without having virus material available,validated diagnostic workflow for 2019-nCoV
240	A Novel Coronavirus from Patients with Pneumonia in China, 2019	others（perspective）	Na Zhu et al	Y	The New England Journal of Medicine	2020-01-24	China	【clinical features】	report the results of this epidemiologic and etiologic investigation, identifying the source of the pneumonia clusters, and describe a novel coronavirus detected in patients with pneumonia whose specimens were tested by the China CDC at an early stage of the outbreak.
241	A Novel Coronavirus Emerging in China — Key Questions for Impact Assessment	others（perspective）	Vincent J. Munster et al	Y	The NEW ENGLAND JOURNAL of MEDICINE	2020-01-24	the USA	outbreak reporting	Epidemiologic information on the pathogenicity and transmissibility of this virus
242	Coronavirus Infections—More Than Just the Common Cold	others（perspective）	Catharine I. Paules et al.	Y	JAMA	2020-01-23	the USA	outbreak reporting	Coronavirus Infections—More Than Just the Common Cold
243	First Case of 2019 Novel Coronavirus in the United States	others（perspective）	Holshue et al.	Y	The new england journal of medicine	2020-01-31	the USA	【clinical features】	To describe the identification, diagnosis, clinical process and treatment of the first new crown patient in the United States.
244	Household transmission investigation protocol for 2019-novel coronavirus (2019-nCoV) infection	others（investigation protocol）	N/A	N	N/A	2020-01-25	WHO	【others】investigation protocol	Home transmission of new coronavirus infection
245	The First Few X (FFX) Cases and contact investigation protocol for 2019-novel coronavirus (2019-nCoV) infection	others（investigation protocol）	N/A	N	N/A	2020-01-29	WHO	【others】investigation protocol	The first cases and exposures of new crown infection were investigated
246	The Novel Coronavirus Originating in Wuhan, China Challenges for Global Health Governance	others（perspective）	Phelan et al.	Y	JAMA	2020-01-30	the USA	outbreak reporting	Global health governance challenges
247	Emerging threats from zoonoticcoronaviruses-from SARS and MERS to2019-nCoV	others（perspective）	Ping-Ing Lee	Y	Journal of Microbiology	2020-02-04	China, Taiwan	【SARS-CoV-2 characteristics】	The severe lack of information during the initial stage of the 2019-nCoV outbreak posed challenges to and complicated the containment of the infection in specific limited areas. A higher proportion of mild 2019-nCoV infections facilitates rapid spreading of the virus. Present efforts for containment may not be completely effective. However, we can hope that these efforts may delay the spread of 2…
248	2019 Novel Coronavirus—Important Information for Clinicians	others（perspective）	Carlos del Rio	Y	JAMA	2020-02-05	the USA	outbreak reporting	As a new outbreak con_x0002_fronts frontline clinicians and public health authorities, these groups must work together to educate the public by providing accurate and up-to-date information and by taking care of patients with respira_x0002_tory illness in a timely and effective way
249	中药连花清瘟治疗新型冠状病毒感染的肺炎回顾性临床分析	others（case control ）	姚开涛 等	Y	Chinese Journal of Experimental Traditional Medical Formulae	2020-02-06	China	drug related	Lianhua Qingwen can significantly relieve cardinal symptoms in NCIP confirmed patients by inhibiting fever and cough, reducing their duration, as well as improving individual symptoms.
